# Supplementary material for: Cellular Heterogeneity of the Heart
Source: Front Cardiovasc Med. 2022 Apr 25;9:868466. doi: 10.3389/fcvm.2022.868466 (PMC9081371; doi:10.3389/fcvm.2022.868466)
Supplement: Supplementary file 2 [file Table_1.XLSX]

## Sheet: Tabelle1
Supplementary Table 4. Non-standard abbreviations
Abbrevations	Name
αSMA	alpha smooth muscle actin
ABCC9	ATP binding cassette subfamily C member 9
ABCG2	ATP binding cassette subfamily G member 2
ACTA1	α-skeletal actin
ACTA2	Smooth muscle aortic alpha-actin 2
ADAM	A disintegrin and metalloproteinase
ADAMTS4	ADAM metallopeptidase with thrombospondin type 1 motif 4
ADIPOQ	adiponectin, C1Q and collagen domain containing
AEBP1	AE binding protein 1
APOE	apolipoprotein E
ARG1	arginase 1
ASS1	argininosuccinate synthase 1
ATP1A2	ATPase Na+/K+ transporting subunit alpha 2
ATP2A2	ATPase sarcoplasmic/endoplasmic reticulum Ca2+ transporting 2
AXL	AXL receptor tyrosine kinase
BATF3	basic leucine zipper ATF-like transcription factor 3
BCL11A	B cell CLL/lymphoma 11A
BGN	biglycan
BMX	B one M arrow tyrosine kinase gene in chromosome X non-receptor tyrosine kinase
BNC	basonuclin
BNP	brain natriuretic peptide
C1R	complement C1r
C3	complement C3
CCL9	C-C motif chemokine ligand 9
CCR2 & 7	C-C-chemokine receptor type 2 & 7
CDH5	cadherin 5 peptide receptor 3
CEBPB	CCAAT enhancer binding protein beta
CFI	complement factor I
CIDEC	cell death-inducing DNA fragmentation factor, alpha subunit like effector c
CILP	cartilage intermediate layer protein 2
CKAP4	cytoskeleton associated protein 4
COL1A1	collagen type I alpha 1 chain
COL1A2	collagen type I alpha 2 chain
COL3A1	collagen type III alpha 1 chain
COL5A1	collagen type V alpha 1 chain
COLEC12	collectin subfamily member 12
COX6A2	cytochrome c oxidase subunit 6A2
CPNE5	copine 5
CPT1	carnitine palmitoyltransferase 1
CSF3R	colony stimulating factor 3 receptor
CSPG4	chondroitin sulfate proteoglycan 4
CTLA4	cytotoxic T-lymphocyte associated protein 4
CTHRC1	collagen triple helix repeat containing 1
CXCL2	C-X-C motif chemokine ligand 2
CXCR5	CXC-chemokine receptor type 5
DCN	decorin
DDR2	discoidin domain receptor tyrosine kinase 2
DKK3	dickkopf WNT signaling pathway inhibitor 3
DLK1	delta like non-canonical Notch ligand 1
DLL4	delta like canonical Notch ligand 4
EFNB	ephrin B1
EGFL7	EGF like domain multiple 7
ENG	endoglin
EOMES	eomesodermin
EPB41L2	erythrocyte membrane protein band 4.1 like 2
EPHB4	EPH receptor B4
F13A1	coagulation factor XIII A chain
FABP4	fatty acid binding protein 4
FAP	fibroblast activation protein alpha
FBN1	fibrillin 1
FLT4	fms related tyrosine kinase 4
FMNL3	formin like
FN1	fibronectin 1
FOXP1 & P3	forkhead box P1 & P3
GATA	GATA binding protein
GJA	gap junction protein alpha
GNLY	granulysin
GPM6B	glycoprotein M6B
GPNMB	transmembrane glycoprotein NMB
GSN	gelsolin
GZM	granzyme
HCN4	hyperpolarization-activated cyclic nucleotide-gated potassium channel 4
HDAC9	heart development by histone deacetylase 9
HEXIM1	hexamethylene bisacetamide inducible 1
HEY2	Hairy/enhancer-of-split related family bHLH transcription factor with YRPW motif 2
HLA-B	major histocompatibility complex, class I, B
ICAM2	intercellular adhesion molecule 2
ID1	inhibitor of DNA binding 1
IGF1	insulin like growth factor 1
IGFBP5	insulin-like growth factor-binding protein 5
IGLL5	immunoglobulin lambda like polypeptide 5
INFRG	interferon gamma
IRF8	interferon regulatory factor 8
ISL1	ISL LIM homeobox 1
ITGB1	integrin subunit beta 1
ITGBL1	integrin beta-like 1
JUNB	JunB proto-oncogene, AP-1 transcription factor subunit
KCNJ8	potassium voltage-gated channel subfamily J member 8
KIT	proto-oncogene receptor tyrosine kinase
KLRG1	killer cell lectin like receptor G1
LGALS3	galectin-3
LTB	lymphotoxin beta
LUM	lumican
LY6 A & I	lymphocyte antigen 6 complex, locus A & I
LYVEL	lymphatic vessel endothelial hyaluronan receptor 1
LYZ	lysozyme
MARCH1	membrane associated ring-CH-type finger 1
MB	myoglobin
MCAM	melanoma cell adhesion molecule
MEOX1	mesenchyme homeobox 1
MHC-II	major histocompatibility complex class II
MHRT	myosin heavy chain associated RNA transcript
MILR1	mast cell immunoglobulin like receptor 1
MKI67	marker of proliferation Ki-67
MRC1	mannose receptor C-type 1
MS4A1	membrane spanning 4-domains A
MT2	metallothionein 2
MYBPC3	cardiac myosin binding protein C
MYH	myosin heavy chain
MYL	myosin light chain
MYND	Myeloid-Nervy-DEAF1
MYOCD	myocardin
MYOZ2	myozenin 2
NCAM2	neural cell adhesion molecule 2
NCX	Na+/Ca2+ exchanger
NKG7	natural killer cell granule protein 7
NKX2	NKX2 Homeobox
NOS	nitric oxide synthase
NOX4	NADPH oxidase 4
NPPA	natriuretic peptide A
NPR3	natriuretic peptide receptor 3
NPY	neuropeptide Y
NR2F2	nuclear receptor subfamily 2 group F member 2
NRAMP1	natural resistance-associated macrophage protein 1
NRP	neuropilin
NTM	neurotrimin
OSM	Oncostatin M
OSR1	odd-skipped related transciption factor 1
PAFAH1B1	platelet activating factor acetylhydrolase 1b regulatory subunit 1
PCDH7	protocadherin 7
PDFRB	platelet-derived growth factor receptor beta
PDGFR	platelet derived growth factor receptor
PDPN	podoplanin
PECAM1	platelet and endothelial cell adhesion molecule 1
PFN1	profilin 1
PGC-1a	PPAR gamma coactivator 1-alpha
PITX2	paired like homeodomain 2
PKD2	polycystin 2, transient receptor potential cation channel
PLIN5	perilipin 5
PLN	phospholamban
PLVAP	plasmalemma vesicle associated protein
POSTN	periostin
PPARa	peroxisome proliferator-activated receptor alpha
PRF1	perforin 1
PROX1	prospero homeobox 1
RAMP	receptor activity modifying protein
RBPJ	recombination signal binding protein for immunoglobulin kappa J region
RGS5	regulator of G protein signaling 5
RPL9	ribosomal protein L9
RPS12	ribosomal protein S12
RUNX2	runt related transcription factor 2
RYR2	ryanodine receptor 2
S100A	S100 calcium binding protein A
SEPP1	selenoprotein P
SERPINE	serine protease inhibitors family E member
SERPING1	serpin family G member 1
SET	Suppressor of variegation, Enhancer of Zeste, Trithorax
SFRP2	secreted frizzled related protein 2
SKAP1	src kinase associated phosphoprotein 1
SMOC2	secreted protein acidic and cysteine rich (SPARC)-related modular calcium-binding protein 2
SMYD2	SET and MYND domain containing 2
SNAI2	smooth muscle cells snail family transcriptional repressor 2
SOX	Sry-type HMG box
SPARC	secreted protein acidic and cysteine rich
SPTA1	actin cytoskeleton organization by spectrin alpha, erythrocytic 1
TACTILE	T cell-activated increased late expression
TAGLN	transgelin
TBX3 & 18	T-box transcription factor 3 & 18
TCF21	transcription factor 21
THY1.1	Thy-1 cell surface antigen
TIE	tyrosine kinase with immunoglobulin like and EGF like domains
TIMD4	T cell immunoglobulin and mucin domain containing 4
TIMP1	TIMP metallopeptidase inhibitor 1
TGFB1	transforming growth factor beta 1
TNC	tenascin C
TNF	tumor necrosis factor
TNNT	troponin
TOP2A	topoisomerase 2 a
TPSB2	tryptase beta 2
TPT1	tumor protein, translationally-controlled 1
TRAT1	T-cell receptor-associated transmembrane adaptor
TRHDE	thyrotropin releasing hormone degrading enzyme
TSC22D3	TSC22 domain family member 3
TTN	titin
VCAM	vascular cell adhesion molecule
VIM	vimentin
VWF	Willebrand factor
WIF1	WNT inhibitory factor 1
WISP1	Wnt1-inducible signaling pathway protein-1
WT1	Wilms tumor 1
